# Supplementary material for: Low Connectivity between Mediterranean Marine Protected Areas: A Biophysical Modeling Approach for the Dusky Grouper Epinephelus marginatus
Source: PLoS One. 2013 Jul 8;8(7):e68564. doi: 10.1371/journal.pone.0068564 (PMC3704643; doi:10.1371/journal.pone.0068564)
Supplement: Table S1 — (XLS) [file pone.0068564.s012.xls]

## Sheet: Table S1
MPA	Ecoregion	Area (km2)
Acantilados Maro Cerro Gordo	Alboran Sea	11.8611
Al Hoceima - West	Alboran Sea	199.536
Al Hoceima - East	Alboran Sea	2.48365
Cabo de Gatar Nijar	Alboran Sea	127.076
El Estrecho - East	Alboran Sea	48.2149
El Estrecho - West	Alboran Sea	43.2782
Fondos Marinos del Levante Almeriense	Alboran Sea	45.3948
Iles Habibas	Alboran Sea	17.0866
Isla de Alboran	Alboran Sea	81.8465
Islas Chafarinas	Alboran Sea	3.50228
Archipel de la Galite	Western Mediterranean	39.9477
Arcipelago della Maddalena	Western Mediterranean	948.624
Arcipelago Toscano - Giannutri	Western Mediterranean	104.769
Arcipelago Toscano - Montecristo	Western Mediterranean	151.157
Arcipelago Toscano - Pianosa	Western Mediterranean	43.4928
Arcipelago Toscano - Capraia	Western Mediterranean	181.22
Arcipelago Toscano - Gorgona	Western Mediterranean	154.878
Asinara	Western Mediterranean	164.762
Bahia de Palma	Western Mediterranean	19.1163
Baia	Western Mediterranean	1.08828
Bouches de Bonifacio	Western Mediterranean	788.118
Cabo de Palos – Islas Hormigas	Western Mediterranean	7.6088
Cabo de San Antonio	Western Mediterranean	10.8242
Cabrera Archipelagos	Western Mediterranean	100.177
Cap d'Agde	Western Mediterranean	23.4349
Cap de Creus	Western Mediterranean	23.0529
Capo Caccia - Isola Piana	Western Mediterranean	25.0909
Capo Carbonara	Western Mediterranean	74.1552
Capo Gallo	Western Mediterranean	18.9809
Cerbere-Banyuls	Western Mediterranean	5.68456
Cinque Terre	Western Mediterranean	69.1868
Cote Bleue	Western Mediterranean	119.945
Freus d'Eivissa	Western Mediterranean	143.309
Gaiola	Western Mediterranean	1.7908
Illa del Toro	Western Mediterranean	1.69186
Illes Malgrats	Western Mediterranean	1.04129
Islas Columbretes	Western Mediterranean	24.6528
Islas Medas	Western Mediterranean	4.63134
Isole di Ventotene e Santo Stefano	Western Mediterranean	29.6525
Isole Egadi	Western Mediterranean	517.985
Isole Tavolara - Punta Coda Cavallo	Western Mediterranean	157.063
Larvotto	Western Mediterranean	0.486575
Llevant de Mallorca (Cala Ratjada)	Western Mediterranean	110.218
Masia Blanca	Western Mediterranean	7.53244
Migjorn de Mallorca	Western Mediterranean	208.364
Norte de Menorca	Western Mediterranean	48.7936
Penisola del Sinis	Western Mediterranean	235.801
Port-Cros	Western Mediterranean	16.5185
Portofino - South East	Western Mediterranean	1.58422
Portofino - East	Western Mediterranean	1.13122
Portofino - South West	Western Mediterranean	1.44564
Portofino - West	Western Mediterranean	1.80538
Punta Campanella	Western Mediterranean	13.524
Scandola - South	Western Mediterranean	5.29005
Scandola - North	Western Mediterranean	0.664935
Secche di Tor Paterno	Western Mediterranean	13.8189
Ses negres	Western Mediterranean	0.320773
Tabarca	Western Mediterranean	5.95472
Ustica	Western Mediterranean	40.8009
Zembra & Zembretta	Western Mediterranean	180.827
Isole Pelagie - Lampedusa	Tunisian Plateau/Gulf of Sidra	36.2633
Isole Pelagie - Lampione	Tunisian Plateau/Gulf of Sidra	3.81401
Isole Pelagie - Linosa	Tunisian Plateau/Gulf of Sidra	6.36476
Capo Rizzuto	Ionian Sea	137.694
Isole Ciclopi	Ionian Sea	4.30901
Karaburuni	Ionian Sea	104.064
Messolonghi	Ionian Sea	279.851
Plemmirio	Ionian Sea	23.8405
Porto Cesareo	Ionian Sea	168.939
Zakynthos - North	Ionian Sea	84.5302
Zakynthos - South	Ionian Sea	6.50966
Zona fil-Bahar bejn Rdum Majjiesa u Ras ir-Raheb	Ionian Sea	7.42602
Zona fil-Bahar fil-Grigal ta Malta	Ionian Sea	176.262
Zona fil-Bahar fl-Inhawi ta Ghar Lapsi u Filfla	Ionian Sea	38.3782
Zona fil-Bahar fl-Inhawi ta Mgarr ix-Xini	Ionian Sea	0.636303
Zona fil-Bahar fl-Inhawi tad-Dwejra	Ionian Sea	1.51311
Brijuni	Adriatic Sea	33.9622
Cape Madona	Adriatic Sea	1.71797
Debeli rtic	Adriatic Sea	1.4884
Isole Tremiti - San Domino	Adriatic Sea	16.0583
Isole Tremiti - Pianosa	Adriatic Sea	1.90549
Kornati	Adriatic Sea	215.038
Lastovo - Lastovo	Adriatic Sea	204.246
Lastovo - Sušak	Adriatic Sea	14.3999
Limski Zaljev	Adriatic Sea	13.1953
Losinj	Adriatic Sea	550.995
Malostonski Zaljev - South	Adriatic Sea	74.1911
Malostonski Zaljev - North	Adriatic Sea	6.64862
Miramare	Adriatic Sea	1.64894
Mljet	Adriatic Sea	31.0924
Strunjan	Adriatic Sea	1.09394
Telascica	Adriatic Sea	30.2698
Torre Guaceto	Adriatic Sea	26.7884
Alonissos-Vories Sporades	Aegean Sea	2319.49
Datca-Bozburun	Aegean Sea	608.058
Dilek Yarimadisi	Aegean Sea	68.4033
Fethiye-Gocek	Aegean Sea	408.591
Foca	Aegean Sea	64.6568
Gokova	Aegean Sea	298.489
Kas-Kekova	Aegean Sea	124.417
Köycegiz-Dalyan	Aegean Sea	41.6703
Patara	Aegean Sea	54.0804
Schinia- Marathona	Aegean Sea	5.17812
Fanar Ibn Hani	Levantine Sea	16.1398
Goksu Deltasi	Levantine Sea	91.0966
Lara Toxeftra	Levantine Sea	6.02815
Om Al Toyour	Levantine Sea	11.2846
Palm Island	Levantine Sea	5.73472
Ras El Bassit	Levantine Sea	62.9588
Rosh Hanikra	Levantine Sea	11.2394
Sallum	Levantine Sea	347.962
Shiqma	Levantine Sea	1.72134
Yam Dor Habonim	Levantine Sea	11.4588
Yam Evtah	Levantine Sea	1.34931
Yam Gador	Levantine Sea	1.04333
